# Supplementary material for: Information-Rich Multi-Functional OCT for Adult Zebrafish Intra- and Extracranial Imaging
Source: Bioengineering (Basel). 2023 Jul 19;10(7):856. doi: 10.3390/bioengineering10070856 (PMC10375992; doi:10.3390/bioengineering10070856)
Supplement: Supplementary file 1 [file bioengineering-10-00856-s001.zip]

Archive with 1 entries (1 files):
- bioengineering-2459558-supplementary.pdf
